# Supplementary material for: Molecular Dynamics Simulations on the Elastic Properties of Polypropylene Bionanocomposite Reinforced with Cellulose Nanofibrils
Source: Nanomaterials (Basel). 2022 Sep 27;12(19):3379. doi: 10.3390/nano12193379 (PMC9565226; doi:10.3390/nano12193379)
Supplement: Supplementary file 1 [file nanomaterials-12-03379-s001.zip]

Archive with 1 entries (1 files):
- nanomaterials-1924593-supplementary.pdf
